# Supplementary material for: Physicochemical, Pre-Clinical, and Biological Evaluation of Viscosity Optimized Sodium Iodide-Incorporated Paste
Source: Pharmaceutics. 2023 Mar 27;15(4):1072. doi: 10.3390/pharmaceutics15041072 (PMC10143732; doi:10.3390/pharmaceutics15041072)
Supplement: Supplementary file 1 [file pharmaceutics-15-01072-s001.zip]

Archive with 1 entries (1 files):
- pharmaceutics-2266152-supplementary.pdf
